# Supplementary material for: Antimicrobial Resistance and Comparative Genome Analysis of High-Risk Escherichia coli Strains Isolated from Egyptian Children with Diarrhoea
Source: Microorganisms. 2026 Jan 21;14(1):247. doi: 10.3390/microorganisms14010247 (PMC12844379; doi:10.3390/microorganisms14010247)
Supplement: Supplementary file 1 [file microorganisms-14-00247-s001.zip]

Archive with 1 entries (1 files):
- microorganisms-4042951-supplementary.pdf
